# Supplementary material for: Genomic analysis of the multi-host pathogen Erysipelothrix rhusiopathiae reveals extensive recombination as well as the existence of three generalist clades with wide geographic distribution
Source: BMC Genomics. 2016 Jun 14;17:461. doi: 10.1186/s12864-016-2643-0 (PMC4906694; doi:10.1186/s12864-016-2643-0)
Supplement: Additional file 1: Table S1. — Excel spreadsheet of the Erysipelothrix spp. isolates used in this study, including metadata and assembly statistics. (XLSX 24 kb) [file 12864_2016_2643_MOESM1_ESM.xlsx]

## Sheet: Sheet1
Sample ID	Bacterial species	Clade (PhyloPhlAn/ fineSTRUCTURE)	Host species	Geographic origin	Year of isolation	Tissue of isolation	Clinical signs	Serotype	Reference	Isolate source	# reads	# mapped reads (%)	Mean coverage (mapping)	# contigs	N50 contigs	# scaffolds postPAGIT	Phage sequences detected	Phage sequence type	Plasmid sequence detected	Accession number	Comments
P-92	E. rhusiopathiae	1	fish	Japan	1960			8	Kucsera, 1973	T. Opriessnig	482103	437880 (90.83)	40.32	30	143149	10	no			SAMN03837106
7122	E. rhusiopathiae	1	marine mammal (beluga)	US	2000	blood	non-fatal	5	Ingebritson et al., 2010	Shedd Aquarium	247684	209823 (84.71)	22.76	59	67084	20	no			SAMN03836990
262	E. rhusiopathiae	1	marine mammal (dolphin)	US	1995	spleen	fatal	partial 2/15	Ingebritson et al., 2010	Shedd Aquarium	301881	246606 (81.69)	25.25	47	140921	19	no			SAMN03836981
FD419	E. rhusiopathiae	1	marine mammal (dolphin)	Australia	1997	skin	non-fatal skin lesions			Ghent University	659437	597519 (90.61)	66.43	27	143200	12	no			SAMN03837073
Bano 36	E. rhusiopathiae	1	sheep dip	Argentina	pre1979			21	Nørrung et al., 1987. Acta Vet Scand 28:9	T. Opriessnig	379232	339723 (89.58)	29.09	36	111956	11	yes (incomplete)	P1		SAMN03837062
SKSLP2-B_lu	E. rhusiopathiae	1	wild ungulate (caribou)	Canada (BC)	2013	lung					373949	340624 (91.09)	31.86	42	94973	11	no			SAMN03837115
23357	E. rhusiopathiae	1	wolf	US (NC)	2010	liver				US Geological Survey	276623	237868 (85.99)	18.95	108	28363	22	no			SAMN03836997
P-190	E. rhusiopathiae	2	fish	Japan	1959			5	Kucsera, 1973	T. Opriessnig	623971	590146 (94.58)	52.7	25	167882	5	no			SAMN03837105
Sm_herring	E. rhusiopathiae	2	fish	US	2001					Shedd Aquarium	292440	268827 (91.93)	27.34	40	101441	15	yes (intact)	P2		SAMN03837119
Squid	E. rhusiopathiae	2	fish (squid)	US	2001					Shedd Aquarium	407691	347247 (85.17)	40.06	38	148294	22	yes (incomplete)	P1		SAMN03837120
ATCC19414	E. rhusiopathiae	2	swine*	unk	pre1987	spleen	endocarditis	2	Takahashi et al., 1987. Int J Syst Bact 37:166	GenBank							no			NZ_ACLK00000000	*host metadata is human skin according to Genomes Online Database
6567	E. rhusiopathiae	2	marine mammal (beluga)	US	1999	abdominal fluid	fatal	2	Ingebritson et al., 2010	Shedd Aquarium	166605	150802 (90.51)	17.17	111	32384	24	no			SAMN03836989
266/6611	E. rhusiopathiae	2	marine mammal (dolphin)	Belgium	1987	liver	fatal septicemia	untypable	Lacave et al., 2001	Ghent University	318581	304495 (95.58)	37.8	28	131588	7	yes (incomplete)	P2		SAMN03837012
5207	E. rhusiopathiae	2	marine mammal (dolphin)	Belgium	1990		fatal septicemia	partial 5	Lacave et al., 2001	Ghent University	427906	379398 (88.66)	42.15	26	145937	9	yes (2 incomplete)	P1		SAMN03836985
10506	E. rhusiopathiae	2	marine mammal (dolphin)	US	2006	blood				Shedd Aquarium	437879	424238 (96.88)	50.95	24	145518	6	yes (incomplete)	P1		SAMN03836992
Ery Afrika 1	E. rhusiopathiae	2	marine mammal (dolphin)	South Africa	1999	blood	non-fatal sub-acute septicemia			Ghent University	347165	288397 (83.07)	33.22	40	87138	14	yes (2 incomplete)	P1, P2	yes	SAMN03837066
B1034	E. rhusiopathiae	2	poultry	Belgium	2006					Ghent University	547322	527717 (96.42)	48.69	27	107290	7	yes (incomplete)	P1		SAMN03837047
B1119	E. rhusiopathiae	2	poultry	Belgium	2008	ovarium				Ghent University	577798	541856 (93.78)	44.99	24	167850	8	yes (incomplete)	P2		SAMN03837052
B1266	E. rhusiopathiae	2	poultry	Belgium	2008					Ghent University	322200	297558 (92.35)	28.84	34	142490	7	no			SAMN03837053
B3128	E. rhusiopathiae	2	swine	Belgium	2012					Ghent University	281977	272988 (96.81)	25.25	36	87862	9	no			SAMN03837055
2197i	E. rhusiopathiae	2	wild ungulate (caribou)	Canada (AB)	2014	bone marrow					444648	423087 (95.15)	47.91	26	184024	7	yes (incomplete)	P1		SAMN03837010
Fujisawa	E. rhusiopathiae	int	swine	Japan	pre1985		highly virulent	1a	Kwok et al., 2014	GenBank							yes (questionable)	P1		NC_015601
SY1027	E. rhusiopathiae	int	swine	China	unknown	blood		1a	Kwok et al., 2014	GenBank							no			NC_021354
F446	E. rhusiopathiae	int	wild ungulate (caribou)	Canada (AB)	2014	bone marrow					211091	189245 (89.65)	17.76	159	28541	27	yes (incomplete)	P1		SAMN03837070
Grizzly	E. rhusiopathiae	int	wild ungulate (caribou)	Canada (AB)	2014	bone marrow					551999	518393 (93.91)	50.64	40	75970	10	yes (intact)	P2		SAMN03837081
AN557	E. rhusiopathiae	int	wild ungulate (moose)	Canada (BC)	2014	bone marrow					178573	166731 (93.37)	16.45	118	27403	22	yes (2 incomplete)	P1		SAMN03837042
B1041	E. rhusiopathiae	int/2	poultry	Belgium	2007					Ghent University	372757	356693 (95.69)	30.68	23	164670	5	no			SAMN03837051
20767	E. rhusiopathiae	3/int	wild bird (albatross)	US (HI)	2006	liver				US Geological Survey	172426	161553 (93.69)	12.77	476	5161	33	no			SAMN03836993
21412	E. rhusiopathiae	3/int	wild bird (moorhen)	US (HI)	2010	liver				US Geological Survey	314205	295285 (93.98)	24.54	99	32286	26	no			SAMN03836995
Kaparek	E. rhusiopathiae	3	fish	Hungary	1962			9	Kucsera, 1973	T. Opriessnig	456621	439331 (96.21)	37.33	38	85881	8	no			SAMN03837083
G10	E. rhusiopathiae	3	poultry	Canada (ON)	2012					Gallant Laboratories	114172	108594 (95.11)	12.39	141	21365	24	yes (incomplete)	P1		SAMN03837074
G11	E. rhusiopathiae	3	poultry	Canada (MB)	2012					Gallant Laboratories	210944	193321 (91.65)	22.27	32	128205	9	yes (1 intact, 1 incomplete)	P1; unique		SAMN03837075
G5	E. rhusiopathiae	3	poultry	Canada (ON)	2011					Gallant Laboratories	227065	213069 (93.84)	23.33	47	68647	9	no			SAMN03837077
G7	E. rhusiopathiae	3	poultry	Canada (ON)	2011					Gallant Laboratories	154627	145340 (93.99)	16.12	72	39666	9	yes (incomplete)	partial P2		SAMN03837078
G8	E. rhusiopathiae	3	poultry	Canada (ON)	2011					Gallant Laboratories	369608	354198 (95.83)	42.46	26	146180	5	no			SAMN03837079
G9	E. rhusiopathiae	3	poultry	Canada (ON)	2011					Gallant Laboratories	204826	182320 (89.01)	21.3	71	75438	31	yes (1 incomplete, 1 questionable)	P1, P2	yes	SAMN03837080
B1037	E. rhusiopathiae	3	poultry	Belgium	2007					Ghent University	414154	397303 (95.93)	35.7	57	78532	12	yes (questionable)	P1		SAMN03837048
B1039	E. rhusiopathiae	3	poultry	Belgium	2007					Ghent University	511502	430743 (84.21)	36.76	29	124898	8	no			SAMN03837049
B1040	E. rhusiopathiae	3	poultry	Belgium	2007					Ghent University	329735	312285 (94.71)	27.95	25	181137	7	no			SAMN03837050
B2411	E. rhusiopathiae	3	poultry	Belgium	2008	liver				Ghent University	380338	363061 (95.46)	31.35	46	64813	10	yes (incomplete)	P1		SAMN03837054
2604	E. rhusiopathiae	3	swine	Canada (QC)	1998					Universite de Montreal	341635	308849 (90.4)	29.96	19	177140	6	yes (2 incomplete)	P3		SAMN03836982
2628	E. rhusiopathiae	3	swine	Canada (QC)	1994					Universite de Montreal	428602	394527 (92.1)	35.8	30	116943	6	yes (1 incomplete, 2 questionable)	P1, P3		SAMN03836983
2860	E. rhusiopathiae	3	swine	Canada (QC)	1998					Universite de Montreal	335816	307125 (91.46)	28.85	20	242123	7	yes (2 incomplete)	P3		SAMN03836984
6028	E. rhusiopathiae	3	swine	Canada (QC)	1998					Universite de Montreal	812946	694399 (85.4)	60.59	19	330351	8	yes (incomplete)	P3	yes	SAMN03836986
6106	E. rhusiopathiae	3	swine	Canada (QC)	1997					Universite de Montreal	470151	424153 (90.2)	38.37	24	171504	8	yes (2 incomplete, 1 questionable)	P2, P3		SAMN03836987
6393	E. rhusiopathiae	3	swine	Canada (QC)	1993					Universite de Montreal	188592	171156 (90.8)	15.2	218	14355	24	yes (incomplete)	partial P1		SAMN03836988
8929	E. rhusiopathiae	3	swine	Canada (QC)	1996					Universite de Montreal	506051	468004 (92.5)	40.18	41	129119	24	yes (intact)	P1		SAMN03836991
G2	E. rhusiopathiae	3	swine	Canada (AB)	2011		septicemia			Gallant Laboratories	184544	162834 (88.24)	14.31	293	11463	44	yes (questionable)	P1	yes	SAMN03837076
B3129	E. rhusiopathiae	3	swine	Belgium	2012					Ghent University	484696	416679 (85.97)	40.65	31	152131	10	yes (incomplete)	P2	yes	SAMN03837056
B3142	E. rhusiopathiae	3	swine	Belgium	2007					Ghent University	588839	519632 (88.25)	48.46	28	185726	10	yes (intact)	P2	yes	SAMN03837057
B3143	E. rhusiopathiae	3	swine	Belgium	2008					Ghent University	497664	435616 (87.53)	47.23	32	139162	10	yes (3 incomplete)	P2, P3		SAMN03837058
B3144	E. rhusiopathiae	3	swine	Belgium	2009					Ghent University	392782	333752 (84.97)	35.57	33	110602	13	yes (incomplete)	P3	yes	SAMN03837059
B3159	E. rhusiopathiae	3	swine	Belgium	2013					Ghent University	374668	327566 (87.43)	34.85	22	274789	11	yes (2 incomplete, 1 questionable)	P2, P3		SAMN03837060
B5577	E. rhusiopathiae	3	swine	Belgium	2011	liver				Ghent University	215644	177071 (82.11)	19.38	51	92979	18	yes (incomplete)	P2		SAMN03837061
HC-585	E. rhusiopathiae	3	swine	US	1975		septicemia	1a	Opriessnig et al., 2004. J Vet Diag Invest. 16:101	T. Opriessnig	129570	119831 (92.48)	10.16	589	4109	28	no			SAMN03837082
OARDC3	E. rhusiopathiae	3	swine	unk	1980			1b	Opriessnig et al., 2004. J Vet Diag Invest. 16:101	T. Opriessnig	506794	488832 (96.46)	43.18	31	210219	7	no			SAMN03837104
SE-9	E. rhusiopathiae	3	swine	unk	1983			2	Opriessnig et al., 2004. J Vet Diag Invest. 16:101	T. Opriessnig	186117	177211 (95.21)	14.39	375	7354	29	yes (incomplete)	partial P1		SAMN03837107
MEW22	E. rhusiopathiae	3	unknown	United Kingdom	1958			N	Kucsera, 1973	T. Opriessnig	406372	390314 (96.05)	30.59	67	46548	10	no			SAMN03837084
23157	E. rhusiopathiae	3	wild bird (coot)	US (SD)	2010	liver				US Geological Survey	230478	218872 (94.96)	19.11	86	49629	14	no			SAMN03836996
24066	E. rhusiopathiae	3	wild bird (cormorant)	US (CA)	2012	liver				US Geological Survey	125400	115097 (91.78)	9.41	828	2827	89	no			SAMN03836999
21284	E. rhusiopathiae	3	wild bird (duck)	US (HI)	2009	liver				US Geological Survey	268194	254021 (94.72)	20.1	107	29772	13	yes (incomplete)	P1		SAMN03836994
23636	E. rhusiopathiae	3	wild bird (pelican)	US (MN)	2011	liver				US Geological Survey	276970	261882 (94.55)	20.8	82	36691	16	no			SAMN03836998
Eagle	E. rhusiopathiae	3	wild bird (eagle)	Canada (SK)	2013					CWHC	442447	412274 (93.18)	44.47	26	131732	5	yes (2 incomplete)	P1, P2		SAMN03837065
BC1015-i	E. rhusiopathiae	3	wild ungulate (caribou)	Canada (BC)	2014	bone marrow					406851	395899 (97.31)	32.38	49	68823	11	no			SAMN03837063
F440-C	E. rhusiopathiae	3	wild ungulate (caribou)	Canada (AB)	2013	bone marrow					423263	399158 (94.3)	35.65	32	146419	7	no			SAMN03837067
F793	E. rhusiopathiae	3	wild ungulate (caribou)	Canada (AB)	2013	bone marrow					521681	492171 (94.34)	50.11	20	222327	4	no			SAMN03837072
SK018-i	E. rhusiopathiae	3	wild ungulate (caribou)	Canada (BC)	2014	bone marrow					509446	483406 (94.89)	48.34	21	175723	4	yes (incomplete)	P1		SAMN03837108
SK106	E. rhusiopathiae	3	wild ungulate (caribou)	Canada (BC)	2013	muscle					243574	235103 (96.52)	18.73	200	15020	10	no			SAMN03837109
SK11	E. rhusiopathiae	3	wild ungulate (caribou)	Canada (BC)	2013	bone marrow					387160	369377 (95.41)	43.54	32	106244	7	yes (incomplete)	P2		SAMN03837110
SK133	E. rhusiopathiae	3	wild ungulate (caribou)	Canada (BC)	2013	muscle					566983	546050 (96.31)	49.46	40	97016	11	yes (questionable)	P1		SAMN03837111
SKnoID1 (SK69)	E. rhusiopathiae	3	wild ungulate (caribou)	Canada (BC)	2013	bone marrow					232525	219093 (94.22)	22.1	37	78732	5	no			SAMN03837113
SKSLP2-C_lu	E. rhusiopathiae	3	wild ungulate (caribou)	Canada (BC)	2013	lung					132810	125655 (94.61)	12.81	174	19009	20	yes (questionable)	P1		SAMN03837116
SKSLP2_mus	E. rhusiopathiae	3	wild ungulate (caribou)	Canada (BC)	2013	muscle					386323	357264 (92.48)	33.14	39	144705	9	yes (intact)	P2		SAMN03837114
2197-ii	E. rhusiopathiae	3	wild ungulate (caribou)	Canada (AB)	2014	bone marrow					448453	418174 (93.25)	35.22	39	134486	22	yes (questionable)	P1		SAMN03837011
AN540	E. rhusiopathiae	3	wild ungulate (moose)	Canada (BC)	2014	bone marrow					793727	725949 (91.46)	69.71	35	129039	9	no			SAMN03837038
AN551	E. rhusiopathiae	3	wild ungulate (moose)	Canada (BC)	2014	bone marrow					308735	289807 (93.87)	25.93	57	48649	5	yes (incomplete)	P1		SAMN03837041
AN569	E. rhusiopathiae	3	wild ungulate (moose)	Canada (BC)	2014	bone marrow					476268	442015 (92.81)	47.24	19	157982	6	no			SAMN03837045
AN570	E. rhusiopathiae	3	wild ungulate (moose)	Canada (BC)	2014	bone marrow					473516	442560 (93.46)	44.88	29	167945	7	no			SAMN03837046
VI10-3_PSLN	E. rhusiopathiae	3	wild ungulate (muskox)	Canada (NU)	2010	prescapular lymph node	fatal septicemia				187636	183397 (97.74)	18.86	89	40242	5	yes (questionable)	P1		SAMN03837093
VI11-2_lu	E. rhusiopathiae	3	wild ungulate (muskox)	Canada (NU)	2011	lung	fatal septicemia	5	present study		540391	515414 (95.38)	50.25	39	76202	5	yes (incomplete)	P1		SAMN03837101
AKM1	E. rhusiopathiae	3	wild ungulate (muskox)	US (AK)	2012	bone marrow					348182	323923 (93.03)	32.82	33	92595	8	no			SAMN03837026
AKM10	E. rhusiopathiae	3	wild ungulate (muskox)	US (AK)	2011	bone marrow					305136	289200 (94.78)	32.78	17	268022	4	no			SAMN03837027
AKM14	E. rhusiopathiae	3	wild ungulate (muskox)	US (AK)	2011	bone marrow					158823	149602 (94.19)	14.42	226	13120	24	yes (questionable)	P1		SAMN03837028
AKM19	E. rhusiopathiae	3	wild ungulate (muskox)	US (AK)	2011	bone marrow					285807	274032 (95.88)	29.96	22	170190	10	no			SAMN03837029
AKM3-iv	E. rhusiopathiae	3	wild ungulate (muskox)	US (AK)	2012	bone marrow					874707	829164 (94.79)	87.56	25	276679	6	no			SAMN03837033
AKM7	E. rhusiopathiae	3	wild ungulate (muskox)	US (AK)	2012	bone marrow					481494	430813 (89.47)	47.52	46	63782	7	yes (2 incomplete)	P1		SAMN03837036
CJSF 14-2	E. tonsillarum	N/A	fish	China	pre1986			24	Chooromoney et al., 1994	T. Opriessnig
2553	E. tonsillarum	N/A	swine	US (OK)	1975	spleen		20	Wood et al., 1978. AJVR 39:1958	T. Opriessnig
DSM 14972	E. tonsillarum	N/A	swine	Japan	unknown	tonsil				GenBank										NZ_AREO00000000
715	E. sp. strain 2	N/A	swine	US (TX)	1971	spleen		18	Wood et al., 1978. AJVR 39:1958	T. Opriessnig
