# Supplementary material for: Genomic analysis of the multi-host pathogen Erysipelothrix rhusiopathiae reveals extensive recombination as well as the existence of three generalist clades with wide geographic distribution
Source: BMC Genomics. 2016 Jun 14;17:461. doi: 10.1186/s12864-016-2643-0 (PMC4906694; doi:10.1186/s12864-016-2643-0)
Supplement: Additional file 3: Table S2. — Excel spreadsheet presenting cluster statistics for host species, geographic location, and submitting laboratory, as output from the program BaTS. (XLSX 11 kb) [file 12864_2016_2643_MOESM3_ESM.xlsx]

## Sheet: BaTS Output
Host Species
Statistic	observed mean	lower 95% CI	upper 95% CI	null mean	lower 95% CI	upper 95% CI	significance
AI	2.09998	2.07459	2.10584	4.62458	3.80348	5.67528	0
PS	16	16	16	28.2119	25.9568	30.9958	0
wild bird	1	1	1	1.1204	1	2	1
poultry	5	5	5	1.49035	1	2.04316	0.00999999
swine	6	6	6	2.08175	1	3	0.00999999
wild ungulate	4	4	4	2.60854	2	4	0.07
other	1	1	1	1.01	1	1	1
Geographic Origin
Statistic	observed mean	lower 95% CI	upper 95% CI	null mean	lower 95% CI	upper 95% CI	significance
AI	3.72122	3.70556	3.95556	5.11217	4.36138	5.81041	0.00999999
PS	24.0802	24	25	32.0375	29	35	0
Cent North Am	7	7	7	2.0726	1	3	0.00999999
EU	5	5	5	1.60784	1	2.99217	0.00999999
North Can	3	3	3	1.86089	1	3	0.08
Arctic	2	2	2	1.389	1	2	0.33
other/unknown	1	1	1	1.12004	1	2	1
Submitting Laboratory
Statistic	observed mean	lower 95% CI	upper 95% CI	null mean	lower 95% CI	upper 95% CI	significance
AI	1.77478	1.75859	2.00859	4.47818	3.7739	5.14472	0
PS	14	14	14	25.5819	23.999	27	0
USGS	1	1	1	1.06043	1	2	1
U Ghent	5	5	5	1.44947	1	2.00383	0.00999999
Gallant	1	1	1	1.27881	1	2	1
U Montreal	6	6	6	1.21804	1	2	0.00999999
not lab	13	13	13	3.15713	2	5	0.00999999
